# Supplementary material for: Metabolic predictors of COVID-19 mortality and severity: a survival analysis
Source: Front Immunol. 2024 May 10;15:1353903. doi: 10.3389/fimmu.2024.1353903 (PMC11127595; doi:10.3389/fimmu.2024.1353903)
Supplement: Supplementary file 3 [file DataSheet_3.csv]

Tryptophan	Kynurenine	Asymmetric dimethylarginine	1-Methylhistidine
69.6	3.75	0.654	4.65
33.3	3.25	0.824	8.4
92.5	12.0	1.88	16.2
59.2	2.13	0.614	4.23
49.0	1.97	0.853	2.72
43.6	3.08	0.574	3.77
51.1	2.03	0.466	3.09
37.0	2.81	0.522	4.16
44.2	6.76	0.891	5.02
60.7	2.76	0.713	4.12
43.5	3.56	0.393	4.31
56.2	3.25	0.64	4.21
70.9	2.83	0.588	4.21
38.7	3.01	0.52	3.67
43.1	1.96	0.678	3.37
48.2	2.33	0.564	2.91
41.0	1.26	0.502	2.94
35.9	2.01	0.922	4.26
57.0	8.73	0.631	9.01
80.9	4.01	0.58	4.38
48.9	2.31	0.623	3.91
55.6	2.28	0.367	3.27
36.4	3.16	0.363	2.91
35.9	3.41	0.449	5.62
65.5	3.46	0.335	3.2
16.8	1.95	0.874	7.79
16.7	5.78	0.509	10.1
45.3	6.59	0.855	17.6
82.8	2.65	0.557	2.72
27.7	13.3	1.31	34.6
20.4	1.54	0.455	6.52
