# Supplementary material for: Metabolic predictors of COVID-19 mortality and severity: a survival analysis
Source: Front Immunol. 2024 May 10;15:1353903. doi: 10.3389/fimmu.2024.1353903 (PMC11127595; doi:10.3389/fimmu.2024.1353903)
Supplement: Supplementary file 4 [file DataSheet_4.csv]

Tryptophan	Kynurenine	Asymmetric dimethylarginine	1-Methylhistidine
52.8	2.27	0.466	5.15
51.4	3.27	1.08	4.64
59.3	11.9	1.3	18.0
46.0	2.4	0.787	2.12
26.6	1.61	0.57	3.53
40.2	2.28	0.747	5.01
78.4	3.15	0.609	3.11
56.3	1.88	0.567	3.45
61.1	7.26	0.89	7.19
24.0	1.47	0.773	2.75
24.4	4.23	0.447	10.1
53.4	11.6	0.712	9.63
71.1	2.02	0.584	4.11
51.6	2.03	0.435	3.58
41.0	5.28	0.673	5.21
39.2	6.88	0.748	5.06
49.4	3.24	0.59	5.62
36.3	7.35	1.08	7.42
65.1	3.43	0.807	4.65
47.6	5.27	0.846	37.0
50.9	4.25	0.665	4.35
50.4	2.06	0.362	4.49
48.9	9.5	0.802	6.47
40.6	2.69	0.494	3.36
56.8	4.79	0.599	5.5
39.1	2.81	0.776	5.31
52.9	2.66	0.575	5.2
29.2	9.29	0.972	5.68
60.9	1.77	0.579	3.6
38.3	1.8	0.359	1.52
23.4	7.2	0.657	22.0
48.0	1.58	0.516	3.12
54.9	2.8	0.388	7.74
50.0	2.81	0.579	4.27
66.8	1.97	0.606	3.71
88.3	2.62	0.612	5.95
33.2	6.82	0.788	9.97
33.8	1.87	0.74	1.69
18.4	1.56	0.885	9.58
49.5	13.4	1.58	13.0
16.5	5.19	1.69	10.2
38.6	1.7	0.543	3.82
52.8	4.12	0.581	4.15
50.8	1.72	0.518	3.8
33.1	3.03	0.867	6.95
47.2	3.57	0.54	5.74
33.9	6.59	0.685	5.35
48.9	2.89	0.388	3.41
37.8	3.25	0.474	3.34
19.6	5.18	0.843	10.4
45.8	2.41	0.413	4.12
83.6	2.76	0.708	5.71
89.5	2.02	0.395	4.5
110.0	3.11	0.82	5.35
59.0	1.63	0.564	5.04
47.9	1.9	0.722	7.09
54.4	3.48	0.473	4.6
72.9	4.69	0.725	9.29
53.6	2.9	0.413	4.04
22.3	2.87	0.593	5.53
41.6	2.09	0.4	3.24
52.8	15.9	1.11	26.3
75.0	2.44	0.488	4.32
59.1	2.46	0.516	4.34
43.1	6.55	1.35	9.34
37.4	9.03	0.854	14.5
69.8	3.37	0.435	5.94
35.0	5.26	1.1	11.1
40.0	4.49	0.421	3.19
56.7	1.68	0.463	2.74
34.5	4.82	1.17	12.0
57.2	9.63	0.947	10.9
76.4	2.73	0.64	4.85
58.1	4.8	1.07	3.12
38.2	7.36	0.698	5.79
43.3	2.14	0.86	2.07
41.6	7.36	0.945	4.2
50.8	2.25	0.592	3.04
27.1	1.69	0.584	3.23
55.1	1.4	0.579	4.5
73.4	2.46	0.612	2.3
44.4	6.65	0.836	12.0
42.4	3.81	0.372	3.08
49.9	2.54	0.483	5.23
55.7	1.41	0.594	2.5
53.3	8.99	1.11	6.54
57.7	2.71	0.537	3.89
68.9	2.19	0.558	4.21
66.1	2.92	0.615	4.24
56.2	1.88	0.513	4.89
42.2	3.66	0.396	3.9
24.9	3.26	0.649	4.69
33.1	3.05	0.411	3.93
27.0	5.25	0.739	8.35
49.5	2.29	0.66	5.44
33.2	1.59	0.454	2.56
61.1	2.8	0.717	6.77
52.9	3.75	0.848	6.41
44.6	8.15	1.06	2.54
53.2	1.77	0.469	2.65
19.0	8.71	1.28	23.4
72.1	2.25	0.644	5.36
49.4	1.88	0.547	5.73
44.7	1.42	0.77	1.32
34.5	2.98	0.615	5.06
55.7	1.52	0.557	4.65
55.3	3.74	0.548	6.64
45.4	1.94	0.6	6.26
70.8	2.66	0.627	7.82
36.4	3.31	0.659	6.75
32.3	4.29	0.955	5.78
59.3	2.88	0.573	3.81
68.6	2.6	0.681	2.76
38.3	5.83	0.545	4.23
46.1	4.09	0.482	6.82
19.4	8.93	1.11	28.0
57.3	2.54	0.581	7.31
91.8	2.32	0.727	4.44
23.1	3.86	0.941	17.3
40.4	1.6	0.544	3.27
21.6	13.4	0.81	18.6
