# Supplementary material for: Metabolic predictors of COVID-19 mortality and severity: a survival analysis
Source: Front Immunol. 2024 May 10;15:1353903. doi: 10.3389/fimmu.2024.1353903 (PMC11127595; doi:10.3389/fimmu.2024.1353903)
Supplement: Supplementary file 6 [file DataSheet_6.csv]

Living status
A
A
D
D
A
A
A
A
D
D
D
D
A
A
A
D
A
A
A
D
A
A
D
A
A
A
A
D
A
A
D
A
A
A
A
A
D
A
A
D
D
A
A
A
A
A
A
A
A
D
A
A
A
A
A
A
A
A
A
A
A
D
A
A
A
D
A
A
A
A
A
A
A
A
D
A
A
A
A
A
A
A
A
A
A
D
A
A
A
A
D
A
A
D
A
A
A
A
D
A
D
A
A
A
A
A
A
A
A
D
D
A
A
D
D
D
A
A
A
A
A
